# Supplementary material for: Making a Decision between Acute Appendicitis and Acute Gastroenteritis
Source: Children (Basel). 2020 Oct 11;7(10):176. doi: 10.3390/children7100176 (PMC7650746; doi:10.3390/children7100176)
Supplement: Supplementary file 1 [file children-07-00176-s001.zip]

Archive with 1 entries (1 files):
- children-943812-supplementary.docx
